# Supplementary material for: Sinapic Acid Co-Amorphous Systems with Amino Acids for Improved Solubility and Antioxidant Activity
Source: Int J Mol Sci. 2023 Mar 14;24(6):5533. doi: 10.3390/ijms24065533 (PMC10053217; doi:10.3390/ijms24065533)
Supplement: Supplementary file 1 [file ijms-24-05533-s001.zip]

Archive with 1 entries (1 files):
- ijms-2232477-supplementary.pdf
